# Supplementary material for: A transcriptional cofactor regulatory network for the C. elegans intestine
Source: G3 (Bethesda). 2023 Apr 29;13(7):jkad096. doi: 10.1093/g3journal/jkad096 (PMC10320766; doi:10.1093/g3journal/jkad096)
Supplement: jkad096_Supplementary_Data [file jkad096_supplementary_data.zip]

Archive with 8 entries (8 files):
- File_S1_G3-2023-404230.pdf
- Supplemental_Material_Legends_G3-2023-404230.docx
- Table_S1_G3-2023-404230.xlsx
- Table_S2_G3-2023-404230.xlsx
- Table_S3_G3-2023-404230.xlsx
- Table_S4_G3-2023-404230.xlsx
- Table_S5_G3-2023-404230.xlsx
- Table_S6_G3-2023-404230.xlsx
