# Supplementary material for: A transcriptional cofactor regulatory network for the C. elegans intestine
Source: G3 (Bethesda). 2023 Apr 29;13(7):jkad096. doi: 10.1093/g3journal/jkad096 (PMC10320766; doi:10.1093/g3journal/jkad096)
Supplement: jkad096_Supplementary_Data [file jkad096_supplementary_data.zip › Table_S1_G3-2023-404230.xlsx]

## Sheet: Cofactor Annotations
Gene Name	Sequence Name	Wormbase ID	Classification	Complex	Chromatin Binding Domain	RNAi Source	Plate Location	Essentiality
ash-2	Y17G7B.2	WBGene00012458	Methyltransferase	Set1C/Compass		ORFeome	Plate 1-A01	Essential
C06E1.9	C06E1.9	WBGene00015524	Methyltransferase			ORFeome	Plate 1-A02	Not Reported Essential
chk-2	Y60A3A.12	WBGene00000499	Methyltransferase			ORFeome	Plate 1-A03	Essential
ctr-9	B0464.2	WBGene00007184	Methyltransferase			De novo	Plate 1-A04	Essential
D1053.2	D1053.2	WBGene00008367	Methyltransferase			ORFeome	Plate 1-A05	Not Reported Essential
dot-1.1	Y39G10AR.18	WBGene00021474	Methyltransferase			De novo	Plate 1-A06	Not Reported Essential
dot-1.2	F54F7.7	WBGene00010067	Methyltransferase			ORFeome	Plate 1-A07	Not Reported Essential
dot-1.3	W06D11.4	WBGene00012302	Methyltransferase			Ahringer	Plate 1-A08	Not Reported Essential
dot-1.4	F55G7.2	WBGene00010120	Methyltransferase			ORFeome	Plate 1-A09	Not Reported Essential
dot-1.5	ZC53.6	WBGene00022512	Methyltransferase			ORFeome	Plate 1-A10	Not Reported Essential
dpy-30	ZK863.6	WBGene00001088	Methyltransferase	Set1C/Compass		ORFeome	Plate 1-A11	Essential
F13B12.1	F13B12.1	WBGene00008729	Methyltransferase			ORFeome	Plate 1-B01	Essential
fib-1	T01C3.7	WBGene00001423	Methyltransferase			Ahringer	Plate 1-B02	Essential
lin-59	T12F5.4	WBGene00003040	Methyltransferase		PHd	Ahringer	Plate 1-B03	Essential
mes-2	R06A4.7	WBGene00003220	Methyltransferase			ORFeome	Plate 1-B04	Essential
mes-3	F54C1.3	WBGene00003221	Methyltransferase			ORFeome	Plate 1-B05	Essential
mes-4	Y2H9A.1	WBGene00003222	Methyltransferase			Ahringer	Plate 1-B06	Essential
mes-6	C09G4.5	WBGene00003224	Methyltransferase			Ahringer	Plate 1-B07	Essential
met-1	C43E11.3	WBGene00016603	Methyltransferase			Ahringer	Plate 1-B08	Essential
met-2	R05D3.11	WBGene00019883	Methyltransferase			Ahringer	Plate 1-B09	Essential
nrde-4	F45E4.10	WBGene00001584	Methyltransferase			Ahringer	Plate 1-B10	Not Reported Essential
pis-1	T13F2.3	WBGene00004031	Methyltransferase			ORFeome	Plate 1-B11	Essential
prmt-1	Y113G7B.17	WBGene00013766	Methyltransferase			ORFeome	Plate 1-C01	Not Reported Essential
prmt-5	C34E10.5	WBGene00016408	Methyltransferase			Ahringer	Plate 1-C02	Essential
R05G6.5	R05G6.5	WBGene00019899	Methyltransferase			ORFeome	Plate 1-C03	Not Reported Essential
rbbp-5	F21H12.1	WBGene00017683	Methyltransferase	Set1C/Compass		Ahringer	Plate 1-C04	Essential
sdc-1	F52E10.1	WBGene00004745	Methyltransferase			Ahringer	Plate 1-C05	Not Reported Essential
set-1	T26A5.7	WBGene00004781	Methyltransferase			ORFeome	Plate 1-C06	Essential
set-2	C26E6.9	WBGene00004782	Methyltransferase			ORFeome	Plate 1-C07	Essential
set-3	C07A9.7	WBGene00007403	Methyltransferase			ORFeome	Plate 1-C08	Essential
set-4	C32D5.5	WBGene00016313	Methyltransferase			ORFeome	Plate 1-C09	Essential
set-5	C47E8.8	WBGene00008145	Methyltransferase			Ahringer	Plate 1-C10	Not Reported Essential
set-6	C49F5.2	WBGene00008206	Methyltransferase			Ahringer	Plate 1-C11	Not Reported Essential
set-8	F02D10.7	WBGene00008527	Methyltransferase		PHd	Ahringer	Plate 1-D01	Not Reported Essential
set-9	F15E6.1	WBGene00017482	Methyltransferase		PHd	Ahringer	Plate 1-D02	Not Reported Essential
set-10	F33H2.7	WBGene00009370	Methyltransferase			ORFeome	Plate 1-D03	Not Reported Essential
set-11	F34D6.4	WBGene00018023	Methyltransferase			Ahringer	Plate 1-D04	Not Reported Essential
set-12	K09F5.5	WBGene00019584	Methyltransferase			ORFeome	Plate 1-D05	Not Reported Essential
set-13	K12H6.11	WBGene00019690	Methyltransferase			De novo	Plate 1-D06	Not Reported Essential
set-14	R06F6.4	WBGene00011068	Methyltransferase			ORFeome	Plate 1-D07	Not Reported Essential
set-15	R11E3.4	WBGene00020006	Methyltransferase			Ahringer	Plate 1-D08	Not Reported Essential
set-16	T12D8.1	WBGene00011729	Methyltransferase		PHd	Ahringer	Plate 1-D09	Essential
set-17	T21B10.5	WBGene00011887	Methyltransferase			Ahringer	Plate 1-D10	Not Reported Essential
set-18	T22A3.4	WBGene00044070	Methyltransferase			ORFeome	Plate 1-D11	Not Reported Essential
set-19	W01C8.3	WBGene00020919	Methyltransferase			Ahringer	Plate 1-E01	Not Reported Essential
set-20	W01C8.4	WBGene00020920	Methyltransferase			ORFeome	Plate 1-E02	Not Reported Essential
set-21	Y24D9A.2	WBGene00021282	Methyltransferase			De novo	Plate 1-E03	Not Reported Essential
set-23	Y41D4B.12	WBGene00021515	Methyltransferase			De novo	Plate 1-E04	Essential
set-22	Y32F6A.1	WBGene00012527	Methyltransferase			Ahringer	Plate 1-E05	Not Reported Essential
set-24	Y43F11A.5	WBGene00012845	Methyltransferase			De novo	Plate 1-E06	Not Reported Essential
set-25	Y43F4B.3	WBGene00012802	Methyltransferase			ORFeome	Plate 1-E07	Not Reported Essential
set-26	Y51H4A.12	WBGene00013106	Methyltransferase		PHd	Ahringer	Plate 1-E08	Not Reported Essential
set-27	Y71H2AM.8	WBGene00022173	Methyltransferase			De novo	Plate 1-E09	Not Reported Essential
set-29	Y92H12BR.6	WBGene00022371	Methyltransferase			De novo	Plate 1-E11	Not Reported Essential
set-30	ZC8.3	WBGene00022499	Methyltransferase			ORFeome	Plate 1-F01	Not Reported Essential
set-31	C15H11.5	WBGene00007615	Methyltransferase			De novo	Plate 1-F02	Not Reported Essential
set-32	C41G7.4	WBGene00008062	Methyltransferase			ORFeome	Plate 1-F03	Not Reported Essential
set-33	Y108F1.3	WBGene00022431	Methyltransferase			Ahringer	Plate 1-F04	Not Reported Essential
sig-7	F39H2.2	WBGene00000890	Methyltransferase			ORFeome	Plate 1-F06	Essential
swd-2.1	C33H5.6	WBGene00016373	Methyltransferase	Set1C/Compass		ORFeome	Plate 1-F07	Not Reported Essential
swd-2.2	C33H5.7	WBGene00016374	Methyltransferase	Set1C/Compass		Ahringer	Plate 1-F08	Essential
wdr-5.1	C14B1.4	WBGene00006474	Methyltransferase	Set1C/Compass		ORFeome	Plate 1-F09	Essential
wdr-5.2	K04G11.4	WBGene00010572	Methyltransferase			ORFeome	Plate 1-F10	Not Reported Essential
wdr-5.3	ZC302.2	WBGene00013862	Methyltransferase			ORFeome	Plate 1-F11	Essential
amx-1	R13G10.2	WBGene00000137	Demethylase			Ahringer	Plate 1-G01	Not Reported Essential
dpy-21	Y59A8B.1	WBGene00001080	Demethylase			ORFeome	Plate 1-G02	Essential
jhdm-1	T26A5.5	WBGene00020821	Demethylase			ORFeome	Plate 1-G03	Essential
jmjd-1.1	F43G6.6	WBGene00005013	Demethylase		PHd	Ahringer	Plate 1-G04	Not Reported Essential
jmjd-1.2	F29B9.2	WBGene00017920	Demethylase		PHd	ORFeome	Plate 1-G05	Essential
jmjd-2	Y48B6A.11	WBGene00012982	Demethylase			ORFeome	Plate 1-G06	Not Reported Essential
jmjd-3.1	F18E9.5	WBGene00017571	Demethylase			Ahringer	Plate 1-G07	Not Reported Essential
jmjd-3.2	F23D12.5	WBGene00009089	Demethylase			Ahringer	Plate 1-G08	Not Reported Essential
jmjd-3.3	C29F7.6	WBGene00007813	Demethylase			ORFeome	Plate 1-G09	Not Reported Essential
jmjd-4	T07C4.11	WBGene00011563	Demethylase			De novo	Plate 1-G10	Essential
jmjd-5	C06H2.3	WBGene00007387	Demethylase			ORFeome	Plate 1-G11	Not Reported Essential
lsd-1	T08D10.2	WBGene00011615	Demethylase			Ahringer	Plate 1-H01	Not Reported Essential
rbr-2	ZK593.4	WBGene00004319	Demethylase		PHd	ORFeome	Plate 1-H02	Essential
spr-5	Y40B1B.6	WBGene00005010	Demethylase			ORFeome	Plate 1-H03	Not Reported Essential
utx-1	D2021.1	WBGene00017046	Demethylase			Ahringer	Plate 1-H04	Essential
ada-2	F32A5.1	WBGene00017967	HAT	SAGA		Ahringer	Plate 1-H05	Essential
asfl-1	C03D6.5	WBGene00007277	HAT			ORFeome	Plate 1-H06	Not Reported Essential
B0025.4	B0025.4	WBGene00015001	HAT	NuA4		De novo	Plate 1-H07	Not Reported Essential
bir-1	T27F2.3	WBGene00000249	HAT			ORFeome	Plate 1-H08	Essential
brc-1	C36A4.8	WBGene00000264	HAT			ORFeome	Plate 1-H09	Not Reported Essential
C29F9.5	C29F9.5	WBGene00016220	HAT			ORFeome	Plate 1-H10	Not Reported Essential
C29F9.6	C29F9.6	WBGene00016221	HAT			De novo	Plate 1-H11	Not Reported Essential
C49F5.5	C49F5.5	WBGene00008209	HAT			Ahringer	Plate 2-A01	Not Reported Essential
cbp-1	R10E11.1	WBGene00000366	HAT		Bromodomain	Ahringer	Plate 2-A02	Essential
ekl-4	Y105E8A.17	WBGene00013676	HAT	NuA4		Ahringer	Plate 2-A04	Essential
elpc-3	ZK863.3	WBGene00014123	HAT			ORFeome	Plate 2-A05	Not Reported Essential
elpc-4	C26B2.6	WBGene00016128	HAT			ORFeome	Plate 2-A06	Essential
epc-1	Y111B2A.11	WBGene00007030	HAT	NuA4		ORFeome	Plate 2-A07	Essential
F40F4.7	F40F4.7	WBGene00018238	HAT			De novo	Plate 2-A08	Not Reported Essential
cbp-3	F40F12.7	WBGene00009595	HAT			ORFeome	Plate 2-A09	Essential
F42A6.5	F42A6.5	WBGene00018327	HAT			Ahringer	Plate 2-A10	Not Reported Essential
F54E7.9	F54E7.9	WBGene00018831	HAT			De novo	Plate 2-A11	Not Reported Essential
gfl-1	M04B2.3	WBGene00001585	HAT	NuA4		ORFeome	Plate 2-B01	Essential
hat-1	M03C11.4	WBGene00044069	HAT			Ahringer	Plate 2-B02	Essential
lin-49	F42A9.2	WBGene00003034	HAT		Bromodomain, PHd	Ahringer	Plate 2-B03	Essential
lin-53	K07A1.12	WBGene00003036	HAT	DRM		ORFeome	Plate 2-B04	Essential
lsy-12	R07B5.9	WBGene00045419	HAT			Ahringer	Plate 2-B05	Not Reported Essential
lsy-13	T06A10.4	WBGene00020287	HAT		PHd	De novo	Plate 2-B06	Not Reported Essential
mys-1	VC5.4	WBGene00007029	HAT	NuA4		ORFeome	Plate 2-B07	Essential
mys-2	K03D10.3	WBGene00010537	HAT			ORFeome	Plate 2-B08	Not Reported Essential
mys-4	C34B7.4	WBGene00007914	HAT		PHd	Ahringer	Plate 2-B09	Not Reported Essential
pcaf-1	Y47G6A.6	WBGene00021636	HAT		Bromodomain	ORFeome	Plate 2-B10	Essential
phf-14	Y59A8A.2	WBGene00013339	HAT		PHd	De novo	Plate 2-B11	Not Reported Essential
phf-15	Y53G8AR.2	WBGene00021810	HAT		PHd	De novo	Plate 2-C01	Essential
pro-2	C07E3.2	WBGene00007413	HAT			ORFeome	Plate 2-C02	Essential
rba-1	K07A1.11	WBGene00004312	HAT	CAF-1		ORFeome	Plate 2-C03	Essential
ruvb-1	C27H6.2	WBGene00007784	HAT	NuA4		ORFeome	Plate 2-C04	Essential
ruvb-2	T22D1.10	WBGene00020687	HAT	NuA4		ORFeome	Plate 2-C05	Essential
sumv-1	C34E10.8	WBGene00016409	HAT			ORFeome	Plate 2-C06	Not Reported Essential
T01C3.2	T01C3.2	WBGene00011319	HAT			ORFeome	Plate 2-C07	Essential
T22B7.4	T22B7.4	WBGene00020673	HAT	SAGA	Tudor	ORFeome	Plate 2-C08	Not Reported Essential
taf-12	Y56A3A.4	WBGene00006396	HAT	SAGA		ORFeome	Plate 2-C09	Essential
taf-7.1	F54F7.1	WBGene00006388	HAT			ORFeome	Plate 2-C10	Not Reported Essential
taf-9	T12D8.7	WBGene00006391	HAT	SAGA		ORFeome	Plate 2-C11	Essential
trr-1	C47D12.1	WBGene00007028	HAT			Ahringer	Plate 2-D01	Essential
unc-85	F10G7.3	WBGene00006817	HAT			ORFeome	Plate 2-D02	Essential
Y43H11AL.1	Y43H11AL.1	WBGene00021545	HAT	NuA4	PHd	De novo	Plate 2-D03	Not Reported Essential
Y49E10.27	Y49E10.27	WBGene00013045	HAT			De novo	Plate 2-D04	Not Reported Essential
zfp-1	F54F2.2	WBGene00006975	HAT		PHd	Ahringer	Plate 2-D05	Essential
ZK1010.10	ZK1010.10	WBGene00164985	HAT			De novo	Plate 2-D06	Not Reported Essential
ZK1127.3	ZK1127.3	WBGene00022850	HAT	NuA4		ORFeome	Plate 2-D07	Essential
F10E7.11	F10E7.11	WBGene00017352	HDAC			De novo	Plate 2-D09	Essential
F28F8.7	F28F8.7	WBGene00009224	HDAC			Ahringer	Plate 2-D10	Not Reported Essential
hda-1	C53A5.3	WBGene00001834	HDAC	NuRD		ORFeome	Plate 2-D11	Essential
hda-2	C08B11.2	WBGene00001835	HDAC			ORFeome	Plate 2-E01	Essential
hda-3	R06C1.1	WBGene00001836	HDAC			ORFeome	Plate 2-E02	Not Reported Essential
hda-4	C10E2.3	WBGene00001837	HDAC			Ahringer	Plate 2-E03	Not Reported Essential
hda-5	F43G6.11	WBGene00009663	HDAC			De novo	Plate 2-E04	Not Reported Essential
hda-6	F41H10.6	WBGene00018319	HDAC			Ahringer	Plate 2-E05	Not Reported Essential
hda-10	Y51H1A.5	WBGene00001838	HDAC			ORFeome	Plate 2-E06	Not Reported Essential
hda-11	C35A5.9	WBGene00007953	HDAC			Ahringer	Plate 2-E07	Essential
mrg-1	Y37D8A.9	WBGene00003406	HDAC	NuA4		Ahringer	Plate 2-E08	Essential
sin-3	F02E9.4	WBGene00004117	HDAC			ORFeome	Plate 2-E09	Essential
sir-2.1	R11A8.4	WBGene00004800	HDAC			Ahringer	Plate 2-E10	Not Reported Essential
sir-2.2	F46G10.7	WBGene00004801	HDAC			ORFeome	Plate 2-E11	Not Reported Essential
sir-2.3	F46G10.3	WBGene00004802	HDAC			Ahringer	Plate 2-F01	Not Reported Essential
sir-2.4	C06A5.11	WBGene00004803	HDAC			De novo	Plate 2-F02	Essential
spr-1	D1014.8	WBGene00005006	HDAC			ORFeome	Plate 2-F03	Not Reported Essential
sumv-2	F54D11.2	WBGene00018812	HDAC			ORFeome	Plate 2-F04	Essential
T07F8.4	T07F8.4	WBGene00020320	HDAC			De novo	Plate 2-F05	Essential
Y105C5A.1	Y105C5A.1	WBGene00013632	HDAC			ORFeome	Plate 2-F06	Essential
zhit-1	CD4.7	WBGene00016992	HDAC	SWR1		ORFeome	Plate 2-F07	Not Reported Essential
mig-32	F11A10.3	WBGene00008684	Histone Ubiquitinase			De novo	Plate 2-F08	Essential
rfp-1	R05D3.4	WBGene00007008	Histone Ubiquitinase			ORFeome	Plate 2-F09	Essential
spat-3	T13H2.5	WBGene00020496	Histone Ubiquitinase			Ahringer	Plate 2-F10	Essential
ubc-1	C35B1.1	WBGene00006701	Histone Ubiquitinase			ORFeome	Plate 2-F11	Essential
aak-1	PAR2.3	WBGene00019801	Histone Kinase			Ahringer	Plate 2-G01	Not Reported Essential
aak-2	T01C8.1	WBGene00020142	Histone Kinase			ORFeome	Plate 2-G02	Not Reported Essential
air-1	K07C11.2	WBGene00000098	Histone Kinase			ORFeome	Plate 2-G03	Essential
air-2	B0207.4	WBGene00000099	Histone Kinase			De novo	Plate 2-G04	Essential
gsp-1	F29F11.6	WBGene00001747	Histone Phosphatase			ORFeome	Plate 2-G05	Essential
gsp-2	F56C9.1	WBGene00001748	Histone Phosphatase			ORFeome	Plate 2-G06	Essential
C17E4.6	C17E4.6	WBGene00007645	Remodeler	SWR1		ORFeome	Plate 2-G07	Essential
chaf-1	T06D10.2	WBGene00011532	Remodeler	CAF-1		De novo	Plate 2-G09	Essential
chaf-2	Y71G12B.1	WBGene00022141	Remodeler	CAF-1		De novo	Plate 2-G10	Essential
chd-1	H06O01.2	WBGene00010369	Remodeler			Ahringer	Plate 2-G11	Not Reported Essential
chd-3	T14G8.1	WBGene00000482	Remodeler		PHd	ORFeome	Plate 2-H01	Not Reported Essential
chd-7	T04D1.4	WBGene00007053	Remodeler			De novo	Plate 2-H02	Essential
dcp-66	C26C6.5	WBGene00000938	Remodeler	NuRD		ORFeome	Plate 2-H03	Essential
egl-27	C04A2.3	WBGene00001194	Remodeler	NuRD		De novo	Plate 2-H04	Essential
ham-3	ZK1128.5	WBGene00044072	Remodeler	SWI/SNF		ORFeome	Plate 2-H05	Essential
isw-1	F37A4.8	WBGene00002169	Remodeler			Ahringer	Plate 2-H06	Essential
let-418	F26F12.7	WBGene00002637	Remodeler	NuRD	Chromodomain,PHd	De novo	Plate 2-H07	Essential
let-526	C01G8.9	WBGene00002717	Remodeler	SWI/SNF		ORFeome	Plate 2-H08	Essential
lin-40	T27C4.4	WBGene00003025	Remodeler	NuRD		Ahringer	Plate 2-H09	Essential
M03C11.8	M03C11.8	WBGene00010845	Remodeler			ORFeome	Plate 2-H10	Essential
nap-1	D2096.8	WBGene00017075	Remodeler			ORFeome	Plate 3-A01	Essential
ntl-9	C26E6.3	WBGene00016139	Remodeler	CCR4-NOT		Ahringer	Plate 3-A02	Essential
nurf-1	F26H11.2	WBGene00009180	Remodeler		Bromodomain, PHd	De novo	Plate 3-A03	Essential
pbrm-1	C26C6.1	WBGene00007042	Remodeler		Bromodomain	Ahringer	Plate 3-A04	Essential
pyp-1	C47E12.4	WBGene00008149	Remodeler			ORFeome	Plate 3-A05	Essential
smrc-1	C16A3.1	WBGene00015806	Remodeler			ORFeome	Plate 3-A06	Not Reported Essential
snfc-5	R07E5.3	WBGene00011111	Remodeler	SWI/SNF		ORFeome	Plate 3-A07	Essential
spr-2	C27B7.1	WBGene00005007	Remodeler			ORFeome	Plate 3-A08	Not Reported Essential
ssl-1	Y111B2A.22	WBGene00007027	Remodeler	SWR1		ORFeome	Plate 3-A09	Essential
swsn-1	Y113G7B.23	WBGene00004203	Remodeler	SWI/SNF		ORFeome	Plate 3-A10	Essential
swsn-2.2	C18E3.2	WBGene00015971	Remodeler	SWI/SNF		De novo	Plate 3-A11	Essential
swsn-3	Y71H2AM.17	WBGene00022182	Remodeler	SWI/SNF		Ahringer	Plate 3-B01	Essential
swsn-4	F01G4.1	WBGene00004204	Remodeler	SWI/SNF	Bromodomain	De novo	Plate 3-B02	Essential
swsn-7	C08B11.3	WBGene00007433	Remodeler	SWI/SNF		Ahringer	Plate 3-B03	Essential
swsn-9	C01H6.7	WBGene00007256	Remodeler		Bromodomain	Ahringer	Plate 3-B04	Essential
T05A12.4	T05A12.4	WBGene00020235	Remodeler			Ahringer	Plate 3-B05	Not Reported Essential
xnp-1	B0041.7	WBGene00006961	Remodeler			Ahringer	Plate 3-B06	Not Reported Essential
baz-2	ZK783.4	WBGene00001470	RNApol/Transcription		Bromodomain, PHd	Ahringer	Plate 3-B07	Not Reported Essential
bet-1	Y119C1B.8	WBGene00022473	RNApol/Transcription		Bromodomain	ORFeome	Plate 3-B08	Essential
bra-1	F54B11.6	WBGene00000262	RNApol/Transcription			ORFeome	Plate 3-B09	Not Reported Essential
ccf-1	Y56A3A.20	WBGene00000369	RNApol/Transcription	CCR4-NOT		ORFeome	Plate 3-B10	Essential
ccr-4	ZC518.3	WBGene00000376	RNApol/Transcription	CCR4-NOT		De novo	Plate 3-B11	Essential
cids-1	C02F5.4	WBGene00015347	RNApol/Transcription			Ahringer	Plate 3-C01	Essential
cids-2	F36A2.1	WBGene00009451	RNApol/Transcription			ORFeome	Plate 3-C02	Not Reported Essential
emb-5	T04A8.14	WBGene00001259	RNApol/Transcription			ORFeome	Plate 3-C03	Essential
leo-1	B0035.11	WBGene00007110	RNApol/Transcription			ORFeome	Plate 3-C04	Essential
let-711	F57B9.2	WBGene00002845	RNApol/Transcription	CCR4-NOT		Ahringer	Plate 3-C05	Essential
nrde-1	C14B1.6	WBGene00007577	RNApol/Transcription			De novo	Plate 3-C06	Not Reported Essential
nrde-2	T01E8.5	WBGene00011333	RNApol/Transcription			ORFeome	Plate 3-C07	Essential
ntl-2	B0286.4	WBGene00003825	RNApol/Transcription	CCR4-NOT		ORFeome	Plate 3-C08	Essential
ntl-3	Y56A3A.1	WBGene00003826	RNApol/Transcription	CCR4-NOT		De novo	Plate 3-C09	Essential
ntl-4	C49H3.5	WBGene00003827	RNApol/Transcription	CCR4-NOT		ORFeome	Plate 3-C10	Essential
ntl-11	Y73F8A.25	WBGene00013530	RNApol/Transcription	CCR4-NOT		ORFeome	Plate 3-C11	Not Reported Essential
pafo-1	C55A6.9	WBGene00008338	RNApol/Transcription			ORFeome	Plate 3-D01	Essential
rpap-2	R08D7.2	WBGene00011143	RNApol/Transcription			ORFeome	Plate 3-D02	Essential
rtfo-1	F25B3.6	WBGene00009103	RNApol/Transcription			ORFeome	Plate 3-D03	Essential
spt-4	F54C4.2	WBGene00005014	RNApol/Transcription			ORFeome	Plate 3-D04	Essential
spt-5	K08E4.1	WBGene00005015	RNApol/Transcription			ORFeome	Plate 3-D05	Essential
tag-343	F43B10.2	WBGene00018374	RNApol/Transcription			De novo	Plate 3-D06	Essential
cdk-4	F18H3.5	WBGene00000406	Mediator	Mediator		Ahringer	Plate 3-D07	Essential
cdk-8	F39H11.3	WBGene00000409	Mediator	Mediator		ORFeome	Plate 3-D08	Essential
dpy-22	F47A4.2	WBGene00001081	Mediator	Mediator		Ahringer	Plate 3-D09	Essential
dyf-18	H01G02.2	WBGene00010349	Mediator	Mediator		ORFeome	Plate 3-D10	Not Reported Essential
let-19	K08F8.6	WBGene00002295	Mediator	Mediator		De novo	Plate 3-D11	Essential
let-49	Y54E5B.3	WBGene00002324	Mediator	Mediator		ORFeome	Plate 3-E01	Essential
mdt-1.2	T23C6.1	WBGene00007011	Mediator	Mediator		ORFeome	Plate 3-E02	Essential
mdt-4	ZK546.13	WBGene00007012	Mediator	Mediator		De novo	Plate 3-E03	Essential
mdt-8	Y62F5A.1	WBGene00007013	Mediator	Mediator		ORFeome	Plate 3-E06	Essential
mdt-9	Y62E10A.11	WBGene00014938	Mediator	Mediator		ORFeome	Plate 3-E07	Essential
mdt-10	T09A5.6	WBGene00007014	Mediator	Mediator		ORFeome	Plate 3-E08	Essential
mdt-11	R144.9	WBGene00007015	Mediator	Mediator		ORFeome	Plate 3-E09	Essential
mdt-15	R12B2.5	WBGene00007016	Mediator	Mediator		ORFeome	Plate 3-E10	Essential
mdt-17	Y113G7B.18	WBGene00007017	Mediator	Mediator		Ahringer	Plate 3-E11	Essential
mdt-18	C55B7.9	WBGene00007018	Mediator	Mediator		ORFeome	Plate 3-F01	Essential
mdt-19	Y71H2B.6	WBGene00007019	Mediator	Mediator		ORFeome	Plate 3-F02	Essential
mdt-20	Y104H12D.1	WBGene00007020	Mediator	Mediator		De novo	Plate 3-F03	Not Reported Essential
mdt-21	C24H11.9	WBGene00007704	Mediator	Mediator		Ahringer	Plate 3-F04	Essential
mdt-22	ZK970.3	WBGene00007022	Mediator	Mediator		ORFeome	Plate 3-F05	Essential
mdt-26	C25H3.6	WBGene00016115	Mediator	Mediator		Ahringer	Plate 3-F06	Essential
mdt-27	T18H9.6	WBGene00007023	Mediator	Mediator		ORFeome	Plate 3-F07	Essential
mdt-28	F28F8.5	WBGene00009223	Mediator	Mediator		Ahringer	Plate 3-F08	Essential
mdt-29	K08E3.8	WBGene00007025	Mediator	Mediator		ORFeome	Plate 3-F09	Not Reported Essential
mdt-30	F44B9.7	WBGene00004125	Mediator	Mediator		Ahringer	Plate 3-F10	Essential
mdt-31	F32H2.2	WBGene00007026	Mediator	Mediator		ORFeome	Plate 3-F11	Essential
rgr-1	C38C10.5	WBGene00004343	Mediator	Mediator		De novo	Plate 3-G01	Essential
sna-1	W02F12.6	WBGene00020951	Mediator	Mediator		ORFeome	Plate 3-G02	Essential
sop-3	Y71F9B.10	WBGene00004946	Mediator	Mediator		ORFeome	Plate 3-G03	Essential
sur-2	F39B2.4	WBGene00006349	Mediator	Mediator		Ahringer	Plate 3-G04	Essential
unc-37	W02D3.9	WBGene00006773	Mediator	Mediator		ORFeome	Plate 3-G05	Essential
trip-4	Y53F4B.15	WBGene00000208	Coregulator			ORFeome	Plate 3-G06	Not Reported Essential
bra-2	F23H11.1	WBGene00017757	Coregulator			ORFeome	Plate 3-G07	Not Reported Essential
C16C10.4	C16C10.4	WBGene00007625	Coregulator			Ahringer	Plate 3-G08	Not Reported Essential
cash-1	K07C5.8	WBGene00010631	Coregulator			ORFeome	Plate 3-G09	Essential
cir-1	F55F8.4	WBGene00018892	Coregulator			ORFeome	Plate 3-G10	Essential
ctbp-1	F49E10.5	WBGene00006424	Coregulator			Ahringer	Plate 3-G11	Essential
crtc-1	Y20F4.2	WBGene00021237	Coregulator			ORFeome	Plate 3-H01	Not Reported Essential
din-1	F07A11.6	WBGene00008549	Coregulator			Ahringer	Plate 3-H02	Essential
drap-1	F40F9.7	WBGene00009584	Coregulator			De novo	Plate 3-H03	Not Reported Essential
eya-1	C49A1.4	WBGene00001377	Coregulator			ORFeome	Plate 3-H04	Essential
F22F1.3	F22F1.3	WBGene00017715	Coregulator			Ahringer	Plate 3-H05	Not Reported Essential
gmeb-1	C01B12.2	WBGene00015285	Coregulator			Ahringer	Plate 3-H06	Not Reported Essential
gmeb-2	F53H4.5	WBGene00010010	Coregulator			ORFeome	Plate 3-H07	Not Reported Essential
gmeb-3	C44F1.2	WBGene00008092	Coregulator			ORFeome	Plate 3-H08	Not Reported Essential
jmjc-1	T28F2.4	WBGene00020902	Coregulator			ORFeome	Plate 3-H09	Essential
lin-52	ZK632.13	WBGene00003035	Coregulator	DRM		ORFeome	Plate 3-H10	Essential
lin-61	R06C7.7	WBGene00003041	Coregulator			ORFeome	Plate 3-H11	Essential
lmd-3	F52E1.13	WBGene00018700	Coregulator			Ahringer	Plate 4-A01	Not Reported Essential
lsy-22	F27D4.2	WBGene00009188	Coregulator			ORFeome	Plate 4-A02	Essential
mab-10	R166.1	WBGene00003107	Coregulator			ORFeome	Plate 4-A03	Essential
mbr-1	T01C1.2	WBGene00011315	Coregulator			Ahringer	Plate 4-A04	Not Reported Essential
mbtr-1	Y48G1A.6	WBGene00021661	Coregulator			ORFeome	Plate 4-A05	Not Reported Essential
phf-10	F33E11.6	WBGene00018013	Coregulator		PHd	De novo	Plate 4-A06	Not Reported Essential
psr-1	F29B9.4	WBGene00004205	Coregulator			ORFeome	Plate 4-A07	Not Reported Essential
sel-8	C32A3.1	WBGene00004765	Coregulator			ORFeome	Plate 4-A08	Essential
spe-44	C25G4.4	WBGene00007732	Coregulator			ORFeome	Plate 4-A09	Not Reported Essential
T13F2.2	T13F2.2	WBGene00011743	Coregulator			ORFeome	Plate 4-A10	Essential
ZK973.9	ZK973.9	WBGene00022835	Coregulator	SWI/SNF		ORFeome	Plate 4-A11	Not Reported Essential
bet-2	F57C7.1	WBGene00010199	TBP associated			De novo	Plate 4-B01	Not Reported Essential
btf-1	F15D4.1	WBGene00000274	TBP associated			Ahringer	Plate 4-B02	Not Reported Essential
E02H1.6	E02H1.6	WBGene00008458	TBP associated			ORFeome	Plate 4-B03	Essential
phf-34	F21G4.4	WBGene00009025	TBP associated			ORFeome	Plate 4-B04	Not Reported Essential
taf-1	W04A8.7	WBGene00006382	TBP associated		Bromodomain	ORFeome	Plate 4-B05	Essential
taf-2	Y37E11B.4	WBGene00006383	TBP associated			ORFeome	Plate 4-B06	Essential
taf-3	C11G6.1	WBGene00006384	TBP associated		PHd	De novo	Plate 4-B07	Not Reported Essential
taf-4	R119.6	WBGene00006385	TBP associated			Ahringer	Plate 4-B08	Essential
taf-5	F30F8.8	WBGene00006386	TBP associated			ORFeome	Plate 4-B09	Essential
taf-6.1	W09B6.2	WBGene00006387	TBP associated	SAGA		ORFeome	Plate 4-B10	Not Reported Essential
taf-11.1	F48D6.1	WBGene00006393	TBP associated			ORFeome	Plate 4-B11	Not Reported Essential
taf-11.2	K10D3.3	WBGene00006394	TBP associated			Ahringer	Plate 4-C01	Not Reported Essential
taf-11.3	F43D9.5	WBGene00006395	TBP associated			ORFeome	Plate 4-C02	Not Reported Essential
damt-1	C18A3.1	WBGene00015939	DNA Methylation			ORFeome	Plate 4-C03	Not Reported Essential
cfp-1	F52B11.1	WBGene00009924	DNA Methylation	Set1C/Compass		De novo	Plate 4-C04	Essential
nmad-1	F09F7.7	WBGene00017304	DNA Methylation			ORFeome	Plate 4-C05	Essential
mbd-2	C27A12.10	WBGene00023409	DNA Methylation			Ahringer	Plate 4-C07	Essential
F59E12.1	F59E12.1	WBGene00019118	Bromodomain	NuA4	Bromodomain	De novo	Plate 4-C08	Not Reported Essential
lex-1	F11A10.1	WBGene00008682	Bromodomain		Bromodomain	ORFeome	Plate 4-C09	Essential
cec-1	ZK1236.2	WBGene00000414	Chromodomain		Chromodomain	ORFeome	Plate 4-C10	Not Reported Essential
cec-2	C50A2.2	WBGene00016796	Chromodomain		Chromodomain	ORFeome	Plate 4-C11	Not Reported Essential
cec-3	T09A5.8	WBGene00011636	Chromodomain		Chromodomain	ORFeome	Plate 4-D01	Essential
cec-4	F32E10.2	WBGene00017990	Chromodomain		Chromodomain	ORFeome	Plate 4-D02	Essential
cec-5	F32E10.6	WBGene00017993	Chromodomain		Chromodomain	ORFeome	Plate 4-D03	Essential
cec-6	T12E12.2	WBGene00020463	Chromodomain		Chromodomain	ORFeome	Plate 4-D04	Not Reported Essential
cec-7	Y37D8A.11	WBGene00012551	Chromodomain	NuA4	Chromodomain	ORFeome	Plate 4-D05	Not Reported Essential
cec-8	Y55B1BR.3	WBGene00021913	Chromodomain		Chromodomain	ORFeome	Plate 4-D06	Essential
heri-1	C29H12.5	WBGene00016236	Chromodomain		Chromodomain	De novo	Plate 4-D07	Not Reported Essential
cec-10	ZK973.2	WBGene00022831	Chromodomain		Chromodomain	Ahringer	Plate 4-D08	Not Reported Essential
hpl-1	K08H2.6	WBGene00001995	Chromodomain		Chromodomain	ORFeome	Plate 4-D09	Essential
hpl-2	K01G5.2	WBGene00001996	Chromodomain		Chromodomain	Ahringer	Plate 4-D10	Essential
uad-2	K06A5.1	WBGene00019429	Chromodomain		Chromodomain	#N/A	Plate 4-D11	Not Reported Essential
C02B10.5	C02B10.5	WBGene00015330	PHd		PHd	ORFeome	Plate 4-E01	Essential
F53H1.4	F53H1.4	WBGene00018778	PHd		PHd	Ahringer	Plate 4-E02	Not Reported Essential
ing-3	Y51H1A.4	WBGene00013095	PHd	NuA4	PHd	ORFeome	Plate 4-E03	Essential
nra-3	C17G1.4	WBGene00007651	PHd		PHd	ORFeome	Plate 4-E04	Not Reported Essential
phf-5	Y54F10BM.14	WBGene00004016	PHd		PHd	De novo	Plate 4-E05	Essential
phf-30	T23B12.1	WBGene00020716	PHd		PHd	ORFeome	Plate 4-E06	Not Reported Essential
phf-31	F13E6.3	WBGene00008747	PHd		PHd	Ahringer	Plate 4-E07	Not Reported Essential
phf-32	F17A2.3	WBGene00008902	PHd		PHd	Ahringer	Plate 4-E08	Not Reported Essential
phf-33	K09A11.5	WBGene00010708	PHd		PHd	ORFeome	Plate 4-E09	Not Reported Essential
rpy-1	C18H9.7	WBGene00004507	PHd		PHd	ORFeome	Plate 4-E10	Not Reported Essential
slx-1	F56A3.2	WBGene00018909	PHd		PHd	ORFeome	Plate 4-E11	Essential
akap-1	C56G2.1	WBGene00016977	Tudor		Tudor	Ahringer	Plate 4-F01	Essential
ekl-1	F22D6.6	WBGene00009052	Tudor		Tudor	ORFeome	Plate 4-F02	Essential
eri-5	Y38F2AR.1	WBGene00021419	Tudor		Tudor	De novo	Plate 4-F03	Not Reported Essential
F32E10.5	F32E10.5	WBGene00017992	Tudor		Tudor	ORFeome	Plate 4-F04	Essential
rsd-6	F16D3.2	WBGene00004684	Tudor		Tudor	ORFeome	Plate 4-F05	Not Reported Essential
smn-1	C41G7.1	WBGene00004887	Tudor		Tudor	Ahringer	Plate 4-F06	Essential
tag-250	C29E4.5	WBGene00016203	Tudor		Tudor	ORFeome	Plate 4-F07	Not Reported Essential
tsn-1	F10G7.2	WBGene00006626	Tudor		Tudor	De novo	Plate 4-F08	Essential
Y39B6A.25	Y39B6A.25	WBGene00012684	Tudor		Tudor	De novo	Plate 4-F09	Not Reported Essential
Y50D4C.3	Y50D4C.3	WBGene00021748	Tudor		Tudor	De novo	Plate 4-F10	Not Reported Essential
acin-1	C43E11.1	WBGene00016601	Other			ORFeome	Plate 4-F11	Essential
C06A5.3	C06A5.3	WBGene00015501	Other			Ahringer	Plate 4-G01	Essential
ctf-8	T22C1.4	WBGene00011915	Other			ORFeome	Plate 4-G02	Not Reported Essential
hcf-1	C46A5.9	WBGene00001827	Other	Set1C/Compass		Ahringer	Plate 4-G03	Essential
hcp-2	T06E4.1	WBGene00001830	Other			Ahringer	Plate 4-G04	Essential
hcp-3	F58A4.3	WBGene00001831	Other			ORFeome	Plate 4-G05	Essential
hcp-4	T03F1.9	WBGene00001832	Other			ORFeome	Plate 4-G06	Essential
him-1	F28B3.7	WBGene00001860	Other			Ahringer	Plate 4-G07	Essential
hira-1	K10D2.1	WBGene00019627	Other			Ahringer	Plate 4-G08	Essential
lin-15A	ZK678.1	WBGene00023498	Other			ORFeome	Plate 4-G09	Essential
lin-35	C32F10.2	WBGene00003020	Other	DRM		Ahringer	Plate 4-G10	Essential
lmn-1	DY3.2	WBGene00003052	Other			ORFeome	Plate 4-G11	Essential
sop-2	C50E10.4	WBGene00004945	Other			ORFeome	Plate 4-H01	Essential
T01B7.5	T01B7.5	WBGene00011311	Other			ORFeome	Plate 4-H02	Essential
rrp-8	T07A9.8	WBGene00020296	Other			ORFeome	Plate 4-H03	Essential
cbp-2	K03H1.10	WBGene00010545	HAT			De novo/Tested separately	Separate	Essential
tag-153	F44A2.1	WBGene00006499	RNApol/Transcription	CCR4-NOT		ORFeome	Separate	Not Reported Essential
F13C5.2	F13C5.2	WBGene00017423	Bromodomain	SWR1	Bromodomain	NA	NA	Essential
arp-6	C08B11.6	WBGene00007434	Remodeler	SWR1		NA	NA	Essential
athp-1	C44B9.4	WBGene00008081	PHd		PHd	NA	NA	Not Reported Essential
athp-2	H20J04.2	WBGene00019217	PHd		Bromodomain, PHd	NA	NA	Not Reported Essential
athp-3	Y116A8C.22	WBGene00013799	PHd		PHd	NA	NA	Not Reported Essential
C52B9.8	C52B9.8	WBGene00016868	Remodeler			NA	NA	Not Reported Essential
cdk-9	H25P06.2	WBGene00000410	RNApol/Transcription			NA	NA	Essential
cic-1	H14E4.5	WBGene00000506	Mediator	Mediator		NA	NA	Essential
dgk-1	C09E10.2	WBGene00000958	PHd		PHd	NA	NA	Not Reported Essential
dpff-1	C28H8.9	WBGene00016200	PHd	SWI/SNF	PHd	NA	NA	Not Reported Essential
dpl-1	T23G7.1	WBGene00001061	Coregulator	DRM		NA	NA	Essential
efl-1	Y102A5C.18	WBGene00001161	Coregulator	DRM		NA	NA	Essential
let-504	E01A2.4	WBGene00002696	Other			NA	NA	Essential
lin-25	F56H9.5	WBGene00003011	Mediator	Mediator		NA	NA	Essential
lin-37	ZK418.4	WBGene00003022	Coregulator	DRM		NA	NA	Essential
lin-54	JC8.6	WBGene00003037	Coregulator	DRM		NA	NA	Essential
lin-65	Y71G12B.9	WBGene00022149	Remodeler			NA	NA	Not Reported Essential
lin-9	ZK637.7	WBGene00002998	Coregulator	DRM		NA	NA	Essential
M04C3.1	M04C3.1	WBGene00010850	Remodeler			NA	NA	Not Reported Essential
mdt-6	Y57E12AL.5	WBGene00003164	Mediator	Mediator		NA	NA	Essential
R09F10.3	R09F10.3	WBGene00019987	Mediator	Mediator		NA	NA	Essential
set-28	Y73B3B.2	WBGene00022224	Methyltransferase			NA	NA	Not Reported Essential
swsn-6	ZK616.4	WBGene00022774	HAT	NuA4, SWI/SNF		NA	NA	Essential
taf-10	K03B4.3	WBGene00006392	TBP associated			NA	NA	Essential
taf-13	C14A4.10	WBGene00006397	TBP associated			NA	NA	Not Reported Essential
taf-6.2	Y37E11AL.8	WBGene00021363	TBP associated	SAGA		NA	NA	Essential
taf-7.2	Y111B2A.16	WBGene00006389	TBP associated			NA	NA	Not Reported Essential
taf-8	ZK1320.12	WBGene00006390	TBP associated			NA	NA	Not Reported Essential
Y17G9B.8	Y17G9B.8	WBGene00021205	HAT	SAGA	Tudor	NA	NA	Not Reported Essential
RNAi Controls
Vector Control							All Plates: Wells A12, C12, D12, G12
GFP							All Plates: Wells B12, F12, H12
mCherry							All Plates: Well D12
