# Supplementary material for: A transcriptional cofactor regulatory network for the C. elegans intestine
Source: G3 (Bethesda). 2023 Apr 29;13(7):jkad096. doi: 10.1093/g3journal/jkad096 (PMC10320766; doi:10.1093/g3journal/jkad096)
Supplement: jkad096_Supplementary_Data [file jkad096_supplementary_data.zip › Table_S2_G3-2023-404230.xlsx]

## Sheet: Sheet1
Classification	Members	Essential Members	Enrichment P-value
Methyltransferase	65	26	0.00056089
Demethylase	15	6	0.0825649
HAT	49	27	2.82667e-07
HDAC	21	10	0.00701715
Histone Ubiquitinase	4	4	0.00213997
Histone Kinase	4	2	0.204462
Histone Phosphatase	2	2	0.0462767
Remodeler	35	26	3.73719e-11
RNApol/Transcription	24	18	3.2754e-08
Mediator	34	31	0
Coregulator	33	17	0.000141486
TBP associated	18	7	0.072065
DNA Methylation	4	3	0.0333894
Chromatin Binding Domain	Members	Essential Members	Enrichment P-value
Bromodomain	14	11	8.5438e-06
Chromodomain	14	7	0.0172966
PHd	37	13	0.0398448
Tudor	12	5	0.0943303
Large Categories	Members	Essential Members	Enrichment P-value
Cofactors	366	211	0
Transcription Factors	941	329	0
Metabolic Genes	1169	386	0
All Genes	4300	19987	1
