# Supplementary material for: A transcriptional cofactor regulatory network for the C. elegans intestine
Source: G3 (Bethesda). 2023 Apr 29;13(7):jkad096. doi: 10.1093/g3journal/jkad096 (PMC10320766; doi:10.1093/g3journal/jkad096)
Supplement: jkad096_Supplementary_Data [file jkad096_supplementary_data.zip › Table_S3_G3-2023-404230.xlsx]

## Sheet: Sheet1
Reporter for	Gene description	Strain name	Description	VL#	Integrated Transgene?
mdl-1	bHLH transcription factor	VL43 (Grove et al., 2009)	wwIs1[Pmdl-1::GFP; unc-119(+)]	43	Yes
sbp-1	Sterol regulatory element binding ortholog, bHLH transcription factor	VL52 (Grove et al., 2009)	wwEx49 [Psbp-1::GFP; unc-119(+)]	52	No
acs-19	Acyl-CoA synthetase	VL218 (MacNeil et al., 2015)	wwIs45 [Pacs-19::GFP + unc-119(+)]	218	Yes
let-7	miRNA	VT1179 (Martinez et al., 2008)	[Plet-7::GFP; unc-119(+)]; rrf-3(pk1426)	230	Yes
mir-63	miRNA	VL405 (Martinez et al., 2008)	wwIs15 [Pmir-63::GFP; unc-119(+)]	405	Yes
gpd-3	Glyceraldehyde 3-phosphate dehydrogenase	VL615 (MacNeil et al., 2015)	wwIs46 [Pgpd-3::GFP + unc-119(+)]	615	Yes
mir-71	miRNA	VT2085 (Martinez et al., 2008)	maIs353 [Pmir-71::GFP; unc-119(+)]	727	Yes
nhr-178	Nuclear hormone receptor, zinc finger transcription factor	VL746 (Arda et al., 2010)	wwIs23 [Pnhr-178::GFP; unc-119(+)]	746	Yes
acdh-1	Acyl-CoA dehydrogenase short/branched chain	VL749 (MacNeil et al., 2013)	wwIs24 [Pacdh-1::GFP; unc-119(+)]	749	Yes
acdh-2	Acyl-CoA dehydrogenase short/branched chain	VL750 (MacNeil et al., 2013)	wwIs25 [Pacdh-2::GFP; unc-119(+)]	750	Yes
bli-3	Dual oxidase	VL766 (MacNeil et al., 2015)	wwEx94 [Pbli-3::GFP; unc-119(+)] unc-119(ed3)	766	No
irg-5	Is involved in defense response to Gram-positive bacterium	AY101 (Bolz et al., 2010)	acIs101 [Pirg.5::GFP; rol-6(su1006)]	785	Yes
hsp-4	Heat shock protein family A (HSP70) member	SJ4005 (Calfon et al., 2002)	zcIs4 [Phsp-4::GFP]	809	Yes
trap-2	Translocon-associated protein	SD1447 (Liu et al., 2009)	gaIs239 [Ptrap-2::HIS-24::mCherry; unc-119(+)]	813	Yes
hsp-3	Heat shock protein family A (HSP70) member	SD1454 (Liu et al., 2009)	ccIs4251 [(pSAK2) Pmyo-3::GFP::LacZ::NLS; (pSAK2) Pmyo-3::GFP; dpy-20(+)]. stIS10117 [Phsp-3::HIS-24::mCherry; unc-119(+)]	818	Yes
eef-1A.1/eft-3	Translation elongation factor 1-alpha homolog	RW10098 (Murray et al., 2012)	zuIs178 [his-72(1kb 5'UTR::his-72::SRVAT::GFP::his-72 (1Kb 3'UTR); unc-119(+)]. stIs10024 [pie-1::H2B::GFP ; unc-119(+)]. stIs10035 [eft-3-L2::H1:wCherry; unc-119(+)].	853	Yes
gst-4	Oxidative stress induced glutathione S-transferase	CL2166 (Tawe et al., 1998)	dvIs19 [(pAF15)Pgst-4::GFP::NLS)]	1079	Yes
sod-3	Ortholog of human superoxide dismutase	CF1553 (Libina et al., 2003)	muIs84 [(pAD769) sod-3::GFP; rol-6(su1006)]	1083	Yes
pqm-1	Paraquat-responsive C2H2 zinc finger transcription factor	UL2475 (Reece-Hoyes et al., 2007)	[Ppqm-1::GFP; unc-119(+)]	UL2475	No
