# Supplementary material for: A transcriptional cofactor regulatory network for the C. elegans intestine
Source: G3 (Bethesda). 2023 Apr 29;13(7):jkad096. doi: 10.1093/g3journal/jkad096 (PMC10320766; doi:10.1093/g3journal/jkad096)
Supplement: jkad096_Supplementary_Data [file jkad096_supplementary_data.zip › Table_S4_G3-2023-404230.xlsx]

## Sheet: Sheet1
Gene Name	Sequence Name	Wormbase ID	K-out	Address	Pacdh-1	Pacdh-2	Pacs-19	Pbli-3	Peft-3	Pgpd-3	Pgst-4	Phsp-3	Phsp-4	Pirg-5	Plet-7	Pmdl-1	Pmir-63	Pmir-71	Pnhr-178	Ppqm-1	Psbp-1	Psod-3	Ptrap-2
cbp-1	R10E11.1	WBGene00000366	14	Plate 2-A02	DOWN	DOWN		DOWN	UP	UP	DOWN	DOWN	DOWN			UP	DOWN	UP		DOWN	DOWN	DOWN
epc-1	Y111B2A.11	WBGene00007030	10	Plate 2-A07	DOWN		DOWN	DOWN	UP	DOWN		UP	UP	UP	DOWN					UP
fib-1	T01C3.7	WBGene00001423	9	Plate 1-B02	DOWN	DOWN	UP		DOWN			DOWN	DOWN	UP	DOWN							UP
gsp-2	F56C9.1	WBGene00001748	9	Plate 2-G06	DOWN	DOWN	UP		UP		DOWN	UP		UP			DOWN						UP
mdt-15	R12B2.5	WBGene00007016	9	Plate 3-E10	DOWN		DOWN		UP		DOWN	UP	UP	UP						UP		UP
let-711	F57B9.2	WBGene00002845	8	Plate 3-C05		DOWN				UP	DOWN	DOWN	UP	UP			DOWN				DOWN
spt-5	K08E4.1	WBGene00005015	8	Plate 3-D05	DOWN	DOWN	DOWN		DOWN		DOWN	DOWN		UP									DOWN
ntl-2	B0286.4	WBGene00003825	7	Plate 3-C08	DOWN	DOWN					DOWN		UP			DOWN	DOWN				DOWN
cir-1	F55F8.4	WBGene00018892	7	Plate 3-G10	DOWN	DOWN	DOWN				DOWN			UP	DOWN						DOWN
cbp-3	F40F12.7	WBGene00009595	6	Plate 2-A09	DOWN	DOWN					DOWN						DOWN			DOWN	DOWN
ruvb-1	C27H6.2	WBGene00007784	5	Plate 2-C04		DOWN		UP				DOWN	UP	UP
ntl-3	Y56A3A.1	WBGene00003826	5	Plate 3-C09	DOWN	DOWN						UP	UP			DOWN
emb-5	T04A8.14	WBGene00001259	4	Plate 3-C03	DOWN	DOWN					DOWN			UP
swd-2.2	C33H5.7	WBGene00016374	3	Plate 1-F08	UP		UP										UP
rba-1	K07A1.11	WBGene00004312	3	Plate 2-C03	DOWN	DOWN								UP
dcp-66	C26C6.5	WBGene00000938	3	Plate 2-H03	DOWN	DOWN													UP
pyp-1	C47E12.4	WBGene00008149	3	Plate 3-A05	DOWN	DOWN					DOWN
swsn-1	Y113G7B.23	WBGene00004203	3	Plate 3-A10	DOWN				DOWN											DOWN
ccf-1	Y56A3A.20	WBGene00000369	3	Plate 3-B10			UP				DOWN		UP
ntl-4	C49H3.5	WBGene00003827	3	Plate 3-C10		UP					DOWN		DOWN
pafo-1	C55A6.9	WBGene00008338	3	Plate 3-D01	DOWN								UP	UP
mdt-4	ZK546.13	WBGene00007012	3	Plate 3-E03	DOWN	DOWN											UP
taf-5	F30F8.8	WBGene00006386	3	Plate 4-B09		DOWN					UP		UP
set-26	Y51H4A.12	WBGene00013106	2	Plate 1-E08	DOWN								UP
set-33	Y108F1.3	WBGene00022431	2	Plate 1-F04		DOWN			UP
lsy-12	R07B5.9	WBGene00045419	2	Plate 2-B05	DOWN						UP
trr-1	C47D12.1	WBGene00007028	2	Plate 2-D01								DOWN	UP
aak-2	T01C8.1	WBGene00020142	2	Plate 2-G02			UP					UP
gsp-1	F29F11.6	WBGene00001747	2	Plate 2-G05	DOWN	DOWN
chaf-1	T06D10.2	WBGene00011532	2	Plate 2-G09	DOWN									UP
chaf-2	Y71G12B.1	WBGene00022141	2	Plate 2-G10	DOWN									UP
snfc-5	R07E5.3	WBGene00011111	2	Plate 3-A07	DOWN	DOWN
ccr-4	ZC518.3	WBGene00000376	2	Plate 3-B11		UP							UP
rtfo-1	F25B3.6	WBGene00009103	2	Plate 3-D03	DOWN												DOWN
cdk-8	F39H11.3	WBGene00000409	2	Plate 3-D08	DOWN		DOWN
dpy-22	F47A4.2	WBGene00001081	2	Plate 3-D09	DOWN	DOWN
mdt-17	Y113G7B.18	WBGene00007017	2	Plate 3-E11	DOWN	DOWN
mdt-20	Y104H12D.1	WBGene00007020	2	Plate 3-F03	DOWN	DOWN
mdt-29	K08E3.8	WBGene00007025	2	Plate 3-F09								UP											UP
phf-5	Y54F10BM.14	WBGene00004016	2	Plate 4-E05	DOWN								UP
hcp-3	F58A4.3	WBGene00001831	2	Plate 4-G05									UP	UP
rrp-8	T07A9.8	WBGene00020296	2	Plate 4-H03		DOWN					UP
ctr-9	B0464.2	WBGene00007184	1	Plate 1-A04									UP
dot-1.5	ZC53.6	WBGene00022512	1	Plate 1-A10	DOWN
set-24	Y43F11A.5	WBGene00012845	1	Plate 1-E06	DOWN
dpy-21	Y59A8B.1	WBGene00001080	1	Plate 1-G02	DOWN
jmjd-5	C06H2.3	WBGene00007387	1	Plate 1-G11		UP
asfl-1	C03D6.5	WBGene00007277	1	Plate 1-H06																DOWN
ekl-4	Y105E8A.17	WBGene00013676	1	Plate 2-A04									UP
gfl-1	M04B2.3	WBGene00001585	1	Plate 2-B01									UP
lin-49	F42A9.2	WBGene00003034	1	Plate 2-B03	DOWN
lin-53	K07A1.12	WBGene00003036	1	Plate 2-B04															UP
mys-1	VC5.4	WBGene00007029	1	Plate 2-B07									UP
pro-2	C07E3.2	WBGene00007413	1	Plate 2-C02	DOWN
sumv-1	C34E10.8	WBGene00016409	1	Plate 2-C06								UP
zfp-1	F54F2.2	WBGene00006975	1	Plate 2-D05										UP
hda-1	C53A5.3	WBGene00001834	1	Plate 2-D11	DOWN
hda-2	C08B11.2	WBGene00001835	1	Plate 2-E01																			UP
hda-4	C10E2.3	WBGene00001837	1	Plate 2-E03															UP
ubc-1	C35B1.1	WBGene00006701	1	Plate 2-F11								UP
chd-7	T04D1.4	WBGene00007053	1	Plate 2-H02		DOWN
isw-1	F37A4.8	WBGene00002169	1	Plate 2-H06		UP
let-526	C01G8.9	WBGene00002717	1	Plate 2-H08	DOWN
lin-40	T27C4.4	WBGene00003025	1	Plate 2-H09	DOWN
nap-1	D2096.8	WBGene00017075	1	Plate 3-A01	DOWN
ntl-9	C26E6.3	WBGene00016139	1	Plate 3-A02								UP
nurf-1	F26H11.2	WBGene00009180	1	Plate 3-A03		UP
swsn-4	F01G4.1	WBGene00004204	1	Plate 3-B02	DOWN
ntl-11	Y73F8A.25	WBGene00013530	1	Plate 3-C11	DOWN
spt-4	F54C4.2	WBGene00005014	1	Plate 3-D04	DOWN
cdk-4	F18H3.5	WBGene00000406	1	Plate 3-D07																			DOWN
mdt-8	Y62F5A.1	WBGene00007013	1	Plate 3-E06		DOWN
mdt-9	Y62E10A.11	WBGene00014938	1	Plate 3-E07	DOWN
mdt-10	T09A5.6	WBGene00007014	1	Plate 3-E08																DOWN
mdt-11	R144.9	WBGene00007015	1	Plate 3-E09	DOWN
mdt-26	C25H3.6	WBGene00016115	1	Plate 3-F06		DOWN
mdt-30	F44B9.7	WBGene00004125	1	Plate 3-F10													UP
mdt-31	F32H2.2	WBGene00007026	1	Plate 3-F11	DOWN
rgr-1	C38C10.5	WBGene00004343	1	Plate 3-G01	DOWN
sop-3	Y71F9B.10	WBGene00004946	1	Plate 3-G03	DOWN
taf-1	W04A8.7	WBGene00006382	1	Plate 4-B05		DOWN
taf-11.2	K10D3.3	WBGene00006394	1	Plate 4-C01			UP
lex-1	F11A10.1	WBGene00008682	1	Plate 4-C09	DOWN
cec-3	T09A5.8	WBGene00011636	1	Plate 4-D01		UP
rpy-1	C18H9.7	WBGene00004507	1	Plate 4-E10															UP
F32E10.5	F32E10.5	WBGene00017992	1	Plate 4-F04																		UP
hcp-4	T03F1.9	WBGene00001832	1	Plate 4-G06		DOWN
sop-2	C50E10.4	WBGene00004945	1	Plate 4-H01							UP
tag-153	F44A2.1	WBGene00006499	1	Separate		UP
ash-2	Y17G7B.2	WBGene00012458	0	Plate 1-A01
C06E1.9	C06E1.9	WBGene00015524	0	Plate 1-A02
chk-2	Y60A3A.12	WBGene00000499	0	Plate 1-A03
D1053.2	D1053.2	WBGene00008367	0	Plate 1-A05
dot-1.1	Y39G10AR.18	WBGene00021474	0	Plate 1-A06
dot-1.2	F54F7.7	WBGene00010067	0	Plate 1-A07
dot-1.3	W06D11.4	WBGene00012302	0	Plate 1-A08
dot-1.4	F55G7.2	WBGene00010120	0	Plate 1-A09
dpy-30	ZK863.6	WBGene00001088	0	Plate 1-A11
F13B12.1	F13B12.1	WBGene00008729	0	Plate 1-B01
lin-59	T12F5.4	WBGene00003040	0	Plate 1-B03
mes-2	R06A4.7	WBGene00003220	0	Plate 1-B04
mes-3	F54C1.3	WBGene00003221	0	Plate 1-B05
mes-4	Y2H9A.1	WBGene00003222	0	Plate 1-B06
mes-6	C09G4.5	WBGene00003224	0	Plate 1-B07
met-1	C43E11.3	WBGene00016603	0	Plate 1-B08
met-2	R05D3.11	WBGene00019883	0	Plate 1-B09
nrde-4	F45E4.10	WBGene00001584	0	Plate 1-B10
pis-1	T13F2.3	WBGene00004031	0	Plate 1-B11
prmt-1	Y113G7B.17	WBGene00013766	0	Plate 1-C01
prmt-5	C34E10.5	WBGene00016408	0	Plate 1-C02
R05G6.5	R05G6.5	WBGene00019899	0	Plate 1-C03
rbbp-5	F21H12.1	WBGene00017683	0	Plate 1-C04
sdc-1	F52E10.1	WBGene00004745	0	Plate 1-C05
set-1	T26A5.7	WBGene00004781	0	Plate 1-C06
set-2	C26E6.9	WBGene00004782	0	Plate 1-C07
set-3	C07A9.7	WBGene00007403	0	Plate 1-C08
set-4	C32D5.5	WBGene00016313	0	Plate 1-C09
set-5	C47E8.8	WBGene00008145	0	Plate 1-C10
set-6	C49F5.2	WBGene00008206	0	Plate 1-C11
set-8	F02D10.7	WBGene00008527	0	Plate 1-D01
set-9	F15E6.1	WBGene00017482	0	Plate 1-D02
set-10	F33H2.7	WBGene00009370	0	Plate 1-D03
set-11	F34D6.4	WBGene00018023	0	Plate 1-D04
set-12	K09F5.5	WBGene00019584	0	Plate 1-D05
set-13	K12H6.11	WBGene00019690	0	Plate 1-D06
set-14	R06F6.4	WBGene00011068	0	Plate 1-D07
set-15	R11E3.4	WBGene00020006	0	Plate 1-D08
set-16	T12D8.1	WBGene00011729	0	Plate 1-D09
set-17	T21B10.5	WBGene00011887	0	Plate 1-D10
set-18	T22A3.4	WBGene00044070	0	Plate 1-D11
set-19	W01C8.3	WBGene00020919	0	Plate 1-E01
set-20	W01C8.4	WBGene00020920	0	Plate 1-E02
set-21	Y24D9A.2	WBGene00021282	0	Plate 1-E03
set-23	Y41D4B.12	WBGene00021515	0	Plate 1-E04
set-22	Y32F6A.1	WBGene00012527	0	Plate 1-E05
set-25	Y43F4B.3	WBGene00012802	0	Plate 1-E07
set-27	Y71H2AM.8	WBGene00022173	0	Plate 1-E09
set-29	Y92H12BR.6	WBGene00022371	0	Plate 1-E11
set-30	ZC8.3	WBGene00022499	0	Plate 1-F01
set-31	C15H11.5	WBGene00007615	0	Plate 1-F02
set-32	C41G7.4	WBGene00008062	0	Plate 1-F03
sig-7	F39H2.2	WBGene00000890	0	Plate 1-F06
swd-2.1	C33H5.6	WBGene00016373	0	Plate 1-F07
wdr-5.1	C14B1.4	WBGene00006474	0	Plate 1-F09
wdr-5.2	K04G11.4	WBGene00010572	0	Plate 1-F10
wdr-5.3	ZC302.2	WBGene00013862	0	Plate 1-F11
amx-1	R13G10.2	WBGene00000137	0	Plate 1-G01
jhdm-1	T26A5.5	WBGene00020821	0	Plate 1-G03
jmjd-1.1	F43G6.6	WBGene00005013	0	Plate 1-G04
jmjd-1.2	F29B9.2	WBGene00017920	0	Plate 1-G05
jmjd-2	Y48B6A.11	WBGene00012982	0	Plate 1-G06
jmjd-3.1	F18E9.5	WBGene00017571	0	Plate 1-G07
jmjd-3.2	F23D12.5	WBGene00009089	0	Plate 1-G08
jmjd-3.3	C29F7.6	WBGene00007813	0	Plate 1-G09
jmjd-4	T07C4.11	WBGene00011563	0	Plate 1-G10
lsd-1	T08D10.2	WBGene00011615	0	Plate 1-H01
rbr-2	ZK593.4	WBGene00004319	0	Plate 1-H02
spr-5	Y40B1B.6	WBGene00005010	0	Plate 1-H03
utx-1	D2021.1	WBGene00017046	0	Plate 1-H04
ada-2	F32A5.1	WBGene00017967	0	Plate 1-H05
B0025.4	B0025.4	WBGene00015001	0	Plate 1-H07
bir-1	T27F2.3	WBGene00000249	0	Plate 1-H08
brc-1	C36A4.8	WBGene00000264	0	Plate 1-H09
C29F9.5	C29F9.5	WBGene00016220	0	Plate 1-H10
C29F9.6	C29F9.6	WBGene00016221	0	Plate 1-H11
C49F5.5	C49F5.5	WBGene00008209	0	Plate 2-A01
elpc-3	ZK863.3	WBGene00014123	0	Plate 2-A05
elpc-4	C26B2.6	WBGene00016128	0	Plate 2-A06
F40F4.7	F40F4.7	WBGene00018238	0	Plate 2-A08
F42A6.5	F42A6.5	WBGene00018327	0	Plate 2-A10
F54E7.9	F54E7.9	WBGene00018831	0	Plate 2-A11
hat-1	M03C11.4	WBGene00044069	0	Plate 2-B02
lsy-13	T06A10.4	WBGene00020287	0	Plate 2-B06
mys-2	K03D10.3	WBGene00010537	0	Plate 2-B08
mys-4	C34B7.4	WBGene00007914	0	Plate 2-B09
pcaf-1	Y47G6A.6	WBGene00021636	0	Plate 2-B10
phf-14	Y59A8A.2	WBGene00013339	0	Plate 2-B11
phf-15	Y53G8AR.2	WBGene00021810	0	Plate 2-C01
ruvb-2	T22D1.10	WBGene00020687	0	Plate 2-C05
T01C3.2	T01C3.2	WBGene00011319	0	Plate 2-C07
T22B7.4	T22B7.4	WBGene00020673	0	Plate 2-C08
taf-12	Y56A3A.4	WBGene00006396	0	Plate 2-C09
taf-7.1	F54F7.1	WBGene00006388	0	Plate 2-C10
taf-9	T12D8.7	WBGene00006391	0	Plate 2-C11
unc-85	F10G7.3	WBGene00006817	0	Plate 2-D02
Y43H11AL.1	Y43H11AL.1	WBGene00021545	0	Plate 2-D03
Y49E10.27	Y49E10.27	WBGene00013045	0	Plate 2-D04
ZK1010.10	ZK1010.10	WBGene00164985	0	Plate 2-D06
ZK1127.3	ZK1127.3	WBGene00022850	0	Plate 2-D07
F10E7.11	F10E7.11	WBGene00017352	0	Plate 2-D09
F28F8.7	F28F8.7	WBGene00009224	0	Plate 2-D10
hda-3	R06C1.1	WBGene00001836	0	Plate 2-E02
hda-5	F43G6.11	WBGene00009663	0	Plate 2-E04
hda-6	F41H10.6	WBGene00018319	0	Plate 2-E05
hda-10	Y51H1A.5	WBGene00001838	0	Plate 2-E06
hda-11	C35A5.9	WBGene00007953	0	Plate 2-E07
mrg-1	Y37D8A.9	WBGene00003406	0	Plate 2-E08
sin-3	F02E9.4	WBGene00004117	0	Plate 2-E09
sir-2.1	R11A8.4	WBGene00004800	0	Plate 2-E10
sir-2.2	F46G10.7	WBGene00004801	0	Plate 2-E11
sir-2.3	F46G10.3	WBGene00004802	0	Plate 2-F01
sir-2.4	C06A5.11	WBGene00004803	0	Plate 2-F02
spr-1	D1014.8	WBGene00005006	0	Plate 2-F03
sumv-2	F54D11.2	WBGene00018812	0	Plate 2-F04
T07F8.4	T07F8.4	WBGene00020320	0	Plate 2-F05
Y105C5A.1	Y105C5A.1	WBGene00013632	0	Plate 2-F06
zhit-1	CD4.7	WBGene00016992	0	Plate 2-F07
mig-32	F11A10.3	WBGene00008684	0	Plate 2-F08
rfp-1	R05D3.4	WBGene00007008	0	Plate 2-F09
spat-3	T13H2.5	WBGene00020496	0	Plate 2-F10
aak-1	PAR2.3	WBGene00019801	0	Plate 2-G01
air-1	K07C11.2	WBGene00000098	0	Plate 2-G03
air-2	B0207.4	WBGene00000099	0	Plate 2-G04
C17E4.6	C17E4.6	WBGene00007645	0	Plate 2-G07
chd-1	H06O01.2	WBGene00010369	0	Plate 2-G11
chd-3	T14G8.1	WBGene00000482	0	Plate 2-H01
egl-27	C04A2.3	WBGene00001194	0	Plate 2-H04
ham-3	ZK1128.5	WBGene00044072	0	Plate 2-H05
let-418	F26F12.7	WBGene00002637	0	Plate 2-H07
M03C11.8	M03C11.8	WBGene00010845	0	Plate 2-H10
pbrm-1	C26C6.1	WBGene00007042	0	Plate 3-A04
smrc-1	C16A3.1	WBGene00015806	0	Plate 3-A06
spr-2	C27B7.1	WBGene00005007	0	Plate 3-A08
ssl-1	Y111B2A.22	WBGene00007027	0	Plate 3-A09
swsn-2.2	C18E3.2	WBGene00015971	0	Plate 3-A11
swsn-3	Y71H2AM.17	WBGene00022182	0	Plate 3-B01
swsn-7	C08B11.3	WBGene00007433	0	Plate 3-B03
swsn-9	C01H6.7	WBGene00007256	0	Plate 3-B04
T05A12.4	T05A12.4	WBGene00020235	0	Plate 3-B05
xnp-1	B0041.7	WBGene00006961	0	Plate 3-B06
baz-2	ZK783.4	WBGene00001470	0	Plate 3-B07
bet-1	Y119C1B.8	WBGene00022473	0	Plate 3-B08
bra-1	F54B11.6	WBGene00000262	0	Plate 3-B09
cids-1	C02F5.4	WBGene00015347	0	Plate 3-C01
cids-2	F36A2.1	WBGene00009451	0	Plate 3-C02
leo-1	B0035.11	WBGene00007110	0	Plate 3-C04
nrde-1	C14B1.6	WBGene00007577	0	Plate 3-C06
nrde-2	T01E8.5	WBGene00011333	0	Plate 3-C07
rpap-2	R08D7.2	WBGene00011143	0	Plate 3-D02
tag-343	F43B10.2	WBGene00018374	0	Plate 3-D06
dyf-18	H01G02.2	WBGene00010349	0	Plate 3-D10
let-19	K08F8.6	WBGene00002295	0	Plate 3-D11
let-49	Y54E5B.3	WBGene00002324	0	Plate 3-E01
mdt-1.2	T23C6.1	WBGene00007011	0	Plate 3-E02
mdt-18	C55B7.9	WBGene00007018	0	Plate 3-F01
mdt-19	Y71H2B.6	WBGene00007019	0	Plate 3-F02
mdt-21	C24H11.9	WBGene00007704	0	Plate 3-F04
mdt-22	ZK970.3	WBGene00007022	0	Plate 3-F05
mdt-27	T18H9.6	WBGene00007023	0	Plate 3-F07
mdt-28	F28F8.5	WBGene00009223	0	Plate 3-F08
sna-1	W02F12.6	WBGene00020951	0	Plate 3-G02
sur-2	F39B2.4	WBGene00006349	0	Plate 3-G04
unc-37	W02D3.9	WBGene00006773	0	Plate 3-G05
trip-4	Y53F4B.15	WBGene00000208	0	Plate 3-G06
bra-2	F23H11.1	WBGene00017757	0	Plate 3-G07
C16C10.4	C16C10.4	WBGene00007625	0	Plate 3-G08
cash-1	K07C5.8	WBGene00010631	0	Plate 3-G09
ctbp-1	F49E10.5	WBGene00006424	0	Plate 3-G11
crtc-1	Y20F4.2	WBGene00021237	0	Plate 3-H01
din-1	F07A11.6	WBGene00008549	0	Plate 3-H02
drap-1	F40F9.7	WBGene00009584	0	Plate 3-H03
eya-1	C49A1.4	WBGene00001377	0	Plate 3-H04
F22F1.3	F22F1.3	WBGene00017715	0	Plate 3-H05
gmeb-1	C01B12.2	WBGene00015285	0	Plate 3-H06
gmeb-2	F53H4.5	WBGene00010010	0	Plate 3-H07
gmeb-3	C44F1.2	WBGene00008092	0	Plate 3-H08
jmjc-1	T28F2.4	WBGene00020902	0	Plate 3-H09
lin-52	ZK632.13	WBGene00003035	0	Plate 3-H10
lin-61	R06C7.7	WBGene00003041	0	Plate 3-H11
lmd-3	F52E1.13	WBGene00018700	0	Plate 4-A01
lsy-22	F27D4.2	WBGene00009188	0	Plate 4-A02
mab-10	R166.1	WBGene00003107	0	Plate 4-A03
mbr-1	T01C1.2	WBGene00011315	0	Plate 4-A04
mbtr-1	Y48G1A.6	WBGene00021661	0	Plate 4-A05
phf-10	F33E11.6	WBGene00018013	0	Plate 4-A06
psr-1	F29B9.4	WBGene00004205	0	Plate 4-A07
sel-8	C32A3.1	WBGene00004765	0	Plate 4-A08
spe-44	C25G4.4	WBGene00007732	0	Plate 4-A09
T13F2.2	T13F2.2	WBGene00011743	0	Plate 4-A10
ZK973.9	ZK973.9	WBGene00022835	0	Plate 4-A11
bet-2	F57C7.1	WBGene00010199	0	Plate 4-B01
btf-1	F15D4.1	WBGene00000274	0	Plate 4-B02
E02H1.6	E02H1.6	WBGene00008458	0	Plate 4-B03
phf-34	F21G4.4	WBGene00009025	0	Plate 4-B04
taf-2	Y37E11B.4	WBGene00006383	0	Plate 4-B06
taf-3	C11G6.1	WBGene00006384	0	Plate 4-B07
taf-4	R119.6	WBGene00006385	0	Plate 4-B08
taf-6.1	W09B6.2	WBGene00006387	0	Plate 4-B10
taf-11.1	F48D6.1	WBGene00006393	0	Plate 4-B11
taf-11.3	F43D9.5	WBGene00006395	0	Plate 4-C02
damt-1	C18A3.1	WBGene00015939	0	Plate 4-C03
cfp-1	F52B11.1	WBGene00009924	0	Plate 4-C04
nmad-1	F09F7.7	WBGene00017304	0	Plate 4-C05
mbd-2	C27A12.10	WBGene00023409	0	Plate 4-C07
F59E12.1	F59E12.1	WBGene00019118	0	Plate 4-C08
cec-1	ZK1236.2	WBGene00000414	0	Plate 4-C10
cec-2	C50A2.2	WBGene00016796	0	Plate 4-C11
cec-4	F32E10.2	WBGene00017990	0	Plate 4-D02
cec-5	F32E10.6	WBGene00017993	0	Plate 4-D03
cec-6	T12E12.2	WBGene00020463	0	Plate 4-D04
cec-7	Y37D8A.11	WBGene00012551	0	Plate 4-D05
cec-8	Y55B1BR.3	WBGene00021913	0	Plate 4-D06
heri-1	C29H12.5	WBGene00016236	0	Plate 4-D07
cec-10	ZK973.2	WBGene00022831	0	Plate 4-D08
hpl-1	K08H2.6	WBGene00001995	0	Plate 4-D09
hpl-2	K01G5.2	WBGene00001996	0	Plate 4-D10
uad-2	K06A5.1	WBGene00019429	0	Plate 4-D11
C02B10.5	C02B10.5	WBGene00015330	0	Plate 4-E01
F53H1.4	F53H1.4	WBGene00018778	0	Plate 4-E02
ing-3	Y51H1A.4	WBGene00013095	0	Plate 4-E03
nra-3	C17G1.4	WBGene00007651	0	Plate 4-E04
phf-30	T23B12.1	WBGene00020716	0	Plate 4-E06
phf-31	F13E6.3	WBGene00008747	0	Plate 4-E07
phf-32	F17A2.3	WBGene00008902	0	Plate 4-E08
phf-33	K09A11.5	WBGene00010708	0	Plate 4-E09
slx-1	F56A3.2	WBGene00018909	0	Plate 4-E11
akap-1	C56G2.1	WBGene00016977	0	Plate 4-F01
ekl-1	F22D6.6	WBGene00009052	0	Plate 4-F02
eri-5	Y38F2AR.1	WBGene00021419	0	Plate 4-F03
rsd-6	F16D3.2	WBGene00004684	0	Plate 4-F05
smn-1	C41G7.1	WBGene00004887	0	Plate 4-F06
tag-250	C29E4.5	WBGene00016203	0	Plate 4-F07
tsn-1	F10G7.2	WBGene00006626	0	Plate 4-F08
Y39B6A.25	Y39B6A.25	WBGene00012684	0	Plate 4-F09
Y50D4C.3	Y50D4C.3	WBGene00021748	0	Plate 4-F10
acin-1	C43E11.1	WBGene00016601	0	Plate 4-F11
C06A5.3	C06A5.3	WBGene00015501	0	Plate 4-G01
ctf-8	T22C1.4	WBGene00011915	0	Plate 4-G02
hcf-1	C46A5.9	WBGene00001827	0	Plate 4-G03
hcp-2	T06E4.1	WBGene00001830	0	Plate 4-G04
him-1	F28B3.7	WBGene00001860	0	Plate 4-G07
hira-1	K10D2.1	WBGene00019627	0	Plate 4-G08
lin-15A	ZK678.1	WBGene00023498	0	Plate 4-G09
lin-35	C32F10.2	WBGene00003020	0	Plate 4-G10
lmn-1	DY3.2	WBGene00003052	0	Plate 4-G11
T01B7.5	T01B7.5	WBGene00011311	0	Plate 4-H02
