# Supplementary material for: A transcriptional cofactor regulatory network for the C. elegans intestine
Source: G3 (Bethesda). 2023 Apr 29;13(7):jkad096. doi: 10.1093/g3journal/jkad096 (PMC10320766; doi:10.1093/g3journal/jkad096)
Supplement: jkad096_Supplementary_Data [file jkad096_supplementary_data.zip › Table_S5_G3-2023-404230.xlsx]

## Sheet: All Potential Values
		Pacdh-1	Pacdh-2	Pacs-19	Pbli-3	Peft-3	Pgpd-3	Pgst-4	Phsp-3	Phsp-4	Pirg-5	Plet-7	Pmdl-1	Pmir-63	Pmir-71	Pnhr-178	Ppqm-1	Psbp-1	Psod-3	Ptrap-2
Category	Up	1	7	6	1	5	2	4	9	18	15	0	1	3	1	4	2	0	3	3
Methyltransferase	64	0.191045		0.322469		0.656023				0.891097	0.961484			0.471737					0.471737
Demethylase	15		0.276493
HAT	46				0.137313	0.140702	0.256127	0.447713	0.356737	0.0247513	0.135439		0.137313		0.137313	0.447713	0.256127
HDAC	21															0.229069				0.177013
Histone Ubiquitinase	4								0.103656
Histone Kinase	4			0.0700459					0.103656
Histone Phosphatase	2			0.0355528		0.029672			0.0530879		0.0876754									0.0178568
Remodeler	31		0.129883						0.58732		0.412965					0.323113
RNApol/Transcription	23		0.00829827	0.349558			0.132791		0.477019	0.0005769	0.0139684
Mediator	30					0.376283			0.188202	0.823665	0.762853			0.0220189			0.171329		0.245984	0.245984
Coregulator	28										0.737819
TBP associated	13			0.212823				0.147041		0.518834
DNA Methylation	4
Complex
CAF-1	2										0.00187684
CCR4-NOT	9		0.000448232	0.151809			0.0530879		0.0209837	2.76759e-05	0.341251
DRM	3															0.0354998
Mediator	30					0.376283			0.188202	0.823665	0.762853			0.0220189			0.171329		0.245984	0.245984
NuA4	13				0.038806	0.180541			0.30276	0.000247061	0.109733						0.0762177
NuRD	5															0.0586354
SAGA	5
Set1C/Compass	8	0.0238806		0.135955										0.0701493
SWI/SNF	9
SWR1	3
Category	Down	47	28	5	2	3	1	12	6	3	0	3	2	6	0	0	5	5	1	2
Methyltransferase	64	0.990941	0.983407			0.471737			0.722733	0.471737		0.471737
Demethylase	15	0.901761
HAT	46	0.475406	0.555123	0.524466	0.0185003		0.137313	0.508748	0.0360388	0.358884		0.358884		0.193033			0.0199368	0.140702	0.137313
HDAC	21	0.962433
Histone Ubiquitinase	4
Histone Kinase	4
Histone Phosphatase	2	0.0193225	0.00675664					0.0704621						0.0355528
Remodeler	31	0.00518683	0.252268			0.253401		0.694505									0.386507
RNApol/Transcription	23	0.00783459	0.0328202	0.300828		0.192688		3.78299e-05	0.0571766	0.192688			0.0045223	0.00496566				0.0397729		0.132791
Mediator	30	0.000940013	0.0283303	0.0654599				0.681993									0.376283			0.171329
Coregulator	28	0.988069	0.922162	0.355424				0.655549				0.231004						0.355424
TBP associated	13		0.297235
DNA Methylation	4
Complex
CAF-1	2	0.0193225
CCR4-NOT	9	0.118077	0.0313138					0.000109716	0.151809	0.0786801			0.000643489	0.00912218				0.00616801
DRM	3
Mediator	30	0.000940013	0.0283303	0.0654599				0.681993									0.376283			0.171329
NuA4	13	0.86524	0.685409	0.180541	0.0762177		0.038806		0.212823			0.112281
NuRD	5	0.0211904	0.355424
SAGA	5
Set1C/Compass	8
SWI/SNF	9	0.0252649	0.548655			0.0786801											0.128028
SWR1	3

## Sheet: Only Significant
		Pacdh-1	Pacdh-2	Pacs-19	Pbli-3	Peft-3	Pgpd-3	Pgst-4	Phsp-3	Phsp-4	Pirg-5	Pmdl-1	Pmir-63	Pnhr-178	Ppqm-1	Psbp-1	Ptrap-2
Category	Up	1	7	6	1	5	2	4	9	18	15	1	3	4	2	0	3
HAT	46									0.0247513
Histone Phosphatase	2			0.0355528		0.029672											0.0178568
Remodeler	31
RNApol/Transcription	23		0.00829827							0.0005769	0.0139684
Mediator	30												0.0220189
Complex
CAF-1	2										0.00187684
CCR4-NOT	9		0.000448232						0.0209837	2.76759e-05
DRM	3													0.0354998
Mediator	30												0.0220189
NuA4	13				0.038806					0.000247061
Set1C/Compass	8	0.0238806
Category	Down	47	28	5	2	3	1	12	6	3	0	2	6	0	5	5	2
HAT	46				0.0185003				0.0360388						0.0199368
Histone Phosphatase	2	0.0193225	0.00675664										0.0355528
Remodeler	31	0.00518683
RNApol/Transcription	23	0.00783459	0.0328202					3.78299e-05				0.0045223	0.00496566			0.0397729
Mediator	30	0.000940013	0.0283303
Complex
CAF-1	2	0.0193225
CCR4-NOT	9		0.0313138					0.000109716				0.000643489	0.00912218			0.00616801
Mediator	30	0.000940013	0.0283303
NuA4	13						0.038806
NuRD	5	0.0211904
SWI/SNF	9	0.0252649

## Sheet: List Format
Category	Promoter	Direction	P-value
HAT	Phsp-4	Up	0.0247513
HAT	Pbli-3	Down	0.0185003
HAT	Phsp-3	Down	0.0360388
HAT	Ppqm-1	Down	0.0199368
Histone Phosphatase	Pacs-19	Up	0.0355528
Histone Phosphatase	Peft-3	Up	0.029672
Histone Phosphatase	Ptrap-2	Up	0.0178568
Histone Phosphatase	Pacdh-1	Down	0.0193225
Histone Phosphatase	Pacdh-2	Down	0.00675664
Histone Phosphatase	Pmir-63	Down	0.0355528
Remodeler	Pacdh-1	Down	0.00518683
RNApol/Transcription	Pacdh-2	Up	0.00829827
RNApol/Transcription	Phsp-4	Up	0.0005769
RNApol/Transcription	Pirg-5	Up	0.0139684
RNApol/Transcription	Pacdh-1	Down	0.00783459
RNApol/Transcription	Pacdh-2	Down	0.0328202
RNApol/Transcription	Pgst-4	Down	3.78299e-05
RNApol/Transcription	Pmdl-1	Down	0.0045223
RNApol/Transcription	Pmir-63	Down	0.00496566
RNApol/Transcription	Psbp-1	Down	0.0397729
Mediator	Pmir-63	Up	0.0220189
Mediator	Pacdh-1	Down	0.000940013
Mediator	Pacdh-2	Down	0.0283303
CAF-1	Pirg-5	Up	0.00187684
CAF-1	Pacdh-1	Down	0.0193225
CCR4-NOT	Pacdh-2	Up	0.000448232
CCR4-NOT	Phsp-3	Up	0.0209837
CCR4-NOT	Phsp-4	Up	2.76759e-05
CCR4-NOT	Pacdh-2	Down	0.0313138
CCR4-NOT	Pgst-4	Down	0.000109716
CCR4-NOT	Pmdl-1	Down	0.000643489
CCR4-NOT	Pmir-63	Down	0.00912218
CCR4-NOT	Psbp-1	Down	0.00616801
NuA4	Pbli-3	Up	0.038806
NuA4	Phsp-4	Up	0.000247061
NuA4	Pgpd-3	Down	0.038806
NuRD	Pacdh-1	Down	0.0211904
Set1C/Compass	Pacdh-1	Up	0.0238806
SWI/SNF	Pacdh-1	Down	0.0252649
