# Supplementary material for: A transcriptional cofactor regulatory network for the C. elegans intestine
Source: G3 (Bethesda). 2023 Apr 29;13(7):jkad096. doi: 10.1093/g3journal/jkad096 (PMC10320766; doi:10.1093/g3journal/jkad096)
Supplement: jkad096_Supplementary_Data [file jkad096_supplementary_data.zip › Table_S6_G3-2023-404230.xlsx]

## Sheet: Sheet1
RNAi Gateway Primers
Gene Name	Sequence Name	Wormbase ID	FWD Primer	REV Primer
air-2	B0207.4	WBGene00000099	ggggacaagtttgtacaaaaaagcaggcttggagaataagccacctgtaa	ggggaccactttgtacaagaaagctgggcagtgattccgaagacttgcttcttt
B0025.4	B0025.4	WBGene00015001	ggggacaagtttgtacaaaaaagcaggctatgtcaaaagaaaaggatacaag	ggggacccagctttcttgtacaaagtggttcaatactttcgacgtttagcag
bet-2	F57C7.1	WBGene00010199	ggggacaagtttgtacaaaaaagcaggctatcgaaacctcgtgcttctatggc	ggggaccactttgtacaagaaagctgggctaacttggctcagaatccg
C29F9.6	C29F9.6	WBGene00016221	ggggacaagtttgtacaaaaaagcaggctatgactattcccaagaacccg	ggggacccagctttcttgtacaaagtggttcagtctgtggagccctggaag
cbp-2	K03H1.10	WBGene00010545	ggggacaagtttgtacaaaaaagcaggctcgggacgtataacaaatgg	ggggaccactttgtacaagaaagctgggtcgcattcgagcaaactcatc
ccr-4	ZC518.3	WBGene00000376	ggggacaagtttgtacaaaaaagcaggctccacattcaccgttctctgc	ggggaccactttgtacaagaaagctgggtcagcacctcaggaatggttg
chaf-1	T06D10.2	WBGene00011532	ggggacaagtttgtacaaaaaagcaggctgaacggttggataagaagttg	ggggacccagctttcttgtacaaagtggtttagtagaacttgactgc
chaf-2	Y71G12B.1	WBGene00022141	ggggacaagtttgtacaaaaaagcaggcttggaccattttatgccaataatct	ggggaccactttgtacaagaaagctgggtagttatcgagtgtgaccagtt
chd-7	T04D1.4	WBGene00007053	ggggacaagtttgtacaaaaaagcaggctatcgtacgtccatcagaaac	ggggacccagctttcttgtacaaagtggttcaaggatgtttggacttc
ctr-9	B0464.2	WBGene00007184	ggggacaagtttgtacaaaaaagcaggctatagtccaacccgaactgac	ggggacccagctttcttgtacaaagtggttcagtcgctgtcgctctcg
dot-1.1	Y39G10AR.18	WBGene00021474	ggggacaagtttgtacaaaaaagcaggctatgaatgcgctgcgctgcacacgatt	ggggaccactttgtacaagaaagctgggctaacggggtattcggtcc
drap-1	F40F9.7	WBGene00009584	ggggacaagtttgtacaaaaaagcaggcttgtcaacgttggcatccacttc	ggggacccagctttcttgtacaaagtggttcacggacggccaataggcagtg
egl-27	C04A2.3	WBGene00001194	ggggacaagtttgtacaaaaaagcaggctgatcaagaaagaacaacaacag	ggggaccactttgtacaagaaagctgggttactgatgttgaggacgcat
eri-5	Y38F2AR.1	WBGene00021419	ggggacaagtttgtacaaaaaagcaggcttggcgatggctccgctccgg	ggggaccactttgtacaagaaagctgggcatccgctatccttatcgt
F10E7.11	F10E7.11	WBGene00017352	ggggacaagtttgtacaaaaaagcaggcttgagtggcttcgacgacgat	ggggaccactttgtacaagaaagctgggttagttcgtaagagttgatgg
F40F4.7	F40F4.7	WBGene00018238	ggggacaagtttgtacaaaaaagcaggcttgaacgatcagcagaccaa	ggggaccactttgtacaagaaagctgggtagtggcggattcgtttgat
F54E7.9	F54E7.9	WBGene00018831	ggggacaagtttgtacaaaaaagcaggcttggaagaagaggaatgtttatca	ggggaccactttgtacaagaaagctgggtaatggaatggctttcgcat
F59E12.1	F59E12.1	WBGene00019118	ggggacaagtttgtacaaaaaagcaggctatggcctaccgattcggtag	ggggaccactttgtacaagaaagctgggttatttaaggttcttctttcc
hda-5	F43G6.11	WBGene00009663	ggggacaagtttgtacaaaaaagcaggcttgtcgtcaaaaccatttggatatg	ggggaccactttgtacaagaaagctgggtattcagggcgagttgtagtgat
heri-1	C29H12.5	WBGene00016236	ggggacaagtttgtacaaaaaagcaggctatgacgcaagattcggattc	ggggaccactttgtacaagaaagctggggagcttcgtcgagttcgtca
jmjd-4	T07C4.11	WBGene00011563	ggggacaagtttgtacaaaaaagcaggctatgaaatctaaaattcctcg	ggggaccactttgtacaagaaagctgggctataaaaaacgagaagcg
let-19	K08F8.6	WBGene00002295	ggggacaagtttgtacaaaaaagcaggctatttggtcctggaagtcagc	ggggaccactttgtacaagaaagctgggctaggcaagtagacgagcca
let-418	F26F12.7	WBGene00002637	ggggacaagtttgtacaaaaaagcaggctaaccaaacccaagatgatga	ggggaccactttgtacaagaaagctgggtcaagtttccattggttctg
lsy-13	T06A10.4	WBGene00020287	ggggacaagtttgtacaaaaaagcaggcttggaaatcgacgattgcgtcatcgata	ggggaccactttgtacaagaaagctgggcacttcttcttcttcaatccct
mdt-20	Y104H12D.1	WBGene00007020	ggggacaagtttgtacaaaaaagcaggcttgggtgtcacatgggttt	ggggaccactttgtacaagaaagctgggcaagtttttttgcgtaattttgtc
mdt-4	ZK546.13	WBGene00007012	ggggacaagtttgtacaaaaaagcaggctatggcagaaacagatgaacg	ggggaccactttgtacaagaaagctgggttatttattgctactgccag
mig-32	F11A10.3	WBGene00008684	ggggacaagtttgtacaaaaaagcaggctggctacatcgtagatgcaaca	ggggaccactttgtacaagaaagctgggtcatgttctcgtcatatgata
nrde-1	C14B1.6	WBGene00007577	ggggacaagtttgtacaaaaaagcaggctacaatcgcactcgaggaac	ggggaccactttgtacaagaaagctgggtcacttcgagaactcaagct
ntl-3	Y56A3A.1	WBGene00003826	ggggacaagtttgtacaaaaaagcaggcttggctgaaaagcgaaaactgtta	ggggaccactttgtacaagaaagctgggcagtcgaattccttgtcc
nurf-1	F26H11.2	WBGene00009180	ggggacaagtttgtacaaaaaagcaggcttgcgccgtgtcaccgaagcg	ggggaccactttgtacaagaaagctgggtcaaaaatcataaagtctca
phf-10	F33E11.6	WBGene00018013	ggggacaagtttgtacaaaaaagcaggctcccgtcgaaattcgtggaaag	ggggacccagctttcttgtacaaagtggtttagtaaatgtgattctcc
phf-14	Y59A8A.2	WBGene00013339	ggggacaagtttgtacaaaaaagcaggcttgtcaaacactccggaatcct	ggggaccactttgtacaagaaagctgggcaatgattaataaacgctgaaagtc
phf-15	Y53G8AR.2	WBGene00021810	ggggacaagtttgtacaaaaaagcaggctccggaacacaatgtaacacg	ggggacccagctttcttgtacaaagtggtctactcaatcggccaattcgtc
phf-5	Y54F10BM.14	WBGene00004016	ggggacaagtttgtacaaaaaagcaggcttggcaaaacatcatccagattt	ggggaccactttgtacaagaaagctgggtacgactttttcgatccgaatttctt
rgr-1	C38C10.5	WBGene00004343	ggggacaagtttgtacaaaaaagcaggctctttgtggttgttccatcag	ggggacccagctttcttgtacaaagtggtttattgaggtggatattgctg
set-13	K12H6.11	WBGene00019690	ggggacaagtttgtacaaaaaagcaggcttgagctcccgcaccttgagat	ggggaccactttgtacaagaaagctgggtagcgtacattctccttacc
set-21	Y24D9A.2	WBGene00021282	ggggacaagtttgtacaaaaaagcaggcttgcctgtagatgccgagaa	ggggaccactttgtacaagaaagctgggtattttttcttggccaagtcgcgat
set-23	Y41D4B.12	WBGene00021515	ggggacaagtttgtacaaaaaagcaggcttgaattatgagaaaattgatagcacaattcc	ggggaccactttgtacaagaaagctgggcattcaatcggcgttgctgacat
set-24	Y43F11A.5	WBGene00012845	ggggacaagtttgtacaaaaaagcaggctcaaatcccggctccagcaca	ggggaccactttgtacaagaaagctgggttatggagatattgagcatatg
set-27	Y71H2AM.8	WBGene00022173	ggggacaagtttgtacaaaaaagcaggctattccagcattaatcccagtg	ggggacccagctttcttgtacaaagtggtttattgtttttccagcgtttcac
set-29	Y92H12BR.6	WBGene00022371	ggggacaagtttgtacaaaaaagcaggctatgaacgaattcatttcctgg	ggggaccactttgtacaagaaagctgggttaactatattcttctgtcag
set-31	C15H11.5	WBGene00007615	ggggacaagtttgtacaaaaaagcaggcttacatcaaagagcataaccag	ggggaccactttgtacaagaaagctgggtcactcgaggaaattacca
sir-2.4	C06A5.11	WBGene00004803	ggggacaagtttgtacaaaaaagcaggctatgacatcagtttatgaaagtc	ggggacccagctttcttgtacaaagtggtttagctaattttcaatggaatag
swsn-2.2	C18E3.2	WBGene00015971	ggggacaagtttgtacaaaaaagcaggctattcgcgagcttgagccagac	ggggaccactttgtacaagaaagctgggttaatttgatcgaacaccaag
swsn-4	F01G4.1	WBGene00004204	ggggacaagtttgtacaaaaaagcaggctacaatctcgttggtgacgta	ggggaccactttgtacaagaaagctgggcttcctcatcctcgttcgag
T07F8.4	T07F8.4	WBGene00020320	ggggacaagtttgtacaaaaaagcaggcttggatgaagagggttctcgt	ggggaccactttgtacaagaaagctgggtagttcgtaagagttgatggc
taf-3	C11G6.1	WBGene00006384	ggggacaagtttgtacaaaaaagcaggctatggacgccaaacgagttgc	ggggaccactttgtacaagaaagctgggcgcagacgggtcacgatcat
tag-343	F43B10.2	WBGene00018374	ggggacaagtttgtacaaaaaagcaggcttgatctccccagactcgaa	ggggaccactttgtacaagaaagctgggtattgaataatgacaaaaacaataattaccac
tsn-1	F10G7.2	WBGene00006626	ggggacaagtttgtacaaaaaagcaggctagctgaaggagttgtg	ggggacccagctttcttgtacaaagtggtttagatatcatttccggtg
Y39B6A.25	Y39B6A.25	WBGene00012684	ggggacaagtttgtacaaaaaagcaggcttggagttcggcggtggtctt	ggggaccactttgtacaagaaagctgggcacaatttcaccatttgatcatt
Y43H11AL.1	Y43H11AL.1	WBGene00021545	ggggacaagtttgtacaaaaaagcaggcttgaccaacatgcagcattatatgga	ggggaccactttgtacaagaaagctgggcagtgacgcggtctgttagtatt
Y49E10.27	Y49E10.27	WBGene00013045	ggggacaagtttgtacaaaaaagcaggctatgagtgaggcaaataatctg	ggggacccagctttcttgtacaaagtggtctaacttttgcccaagttcag
Y50D4C.3	Y50D4C.3	WBGene00021748	ggggacaagtttgtacaaaaaagcaggcttggatcaacttcgaaaagac	ggggaccactttgtacaagaaagctgggtatggaataatcaaaaaatcgacagg
ZK1010.10	ZK1010.10	WBGene00164985	ggggacaagtttgtacaaaaaagcaggctatgaacccggcgctctccc	ggggacccagctttcttgtacaaagtggtttagtcatttgttgtggaagag
qPCR Primers
Target	Sequence Name	Wormbase ID
act-1	T04C12.6	WBGene00000063	ctcttgccccatcaaccatg	cttgcttggagatccacatc
ama-1	F36A4.7	WBGene00000123	agtgccgagattgaaggaga	gtattgcatgttacctttttcaacg
cbp-1	R10E11.1	WBGene00000366	gcttggcttaggatgcgggaa	aagctgctgctgctgcaagt
Genotyping Primers
RNAi Strains	gttttcccagtcacgacgtt	tggataaccgtattaccgcc
